# Supplementary material for: Cysteine residues contribute to the regulation of Arabidopsis state transition 7 kinase
Source: FEBS Lett. 2024 Oct 11;599(3):436–46. doi: 10.1002/1873-3468.15032 (PMC11808413; doi:10.1002/1873-3468.15032)
Supplement: Supplementary file 1 — Data S1. Redox titration datasets of STN7 lumenal and stromal cysteines. [file FEB2-599-436-s001.zip]

Archive with 2 entries (2 files):
- DataS1_Legend.docx
- feb215032-sup-0001-DataS1.xlsx
