# Supplementary material for: Cysteine residues contribute to the regulation of Arabidopsis state transition 7 kinase
Source: FEBS Lett. 2024 Oct 11;599(3):436–46. doi: 10.1002/1873-3468.15032 (PMC11808413; doi:10.1002/1873-3468.15032)
Supplement: Supplementary file 1 — Data S1. Redox titration datasets of STN7 lumenal and stromal cysteines. [file FEB2-599-436-s001.zip › feb215032-sup-0001-DataS1.xlsx]

## Sheet: C1 mutant redox titration
Lumenal segment C1 mutant at pH 7							Lumenal segment C1 mutant at pH 8
	Percentage (%) of reduced cysteines							Percentage (%) of reduced cysteines
SHE (mV)	Replicate 1	Replicate 2	Replicate 3	Replicate 4			SHE (mV)	Replicate 1	Replicate 2
-220	10.0854	6.60956	14	31			-289	0	12
-230	4.38168	0	13	0			-299	1	0
-240	1.02408	13.0898	19	0			-309	6	4
-250	0	12.8139	1	1			-319	12	15
-260	6.22473	7.51861	3	-2			-329	15	24
-270	17.6655	10.7568	0	15			-339	22	38
-280	35.9043	15.9341	1	20			-349	45	68
-290	71.8077	37.8762	13	28			-359	70	81
-300	92.6783	67.9991	30	52			-369	82	87
-310	99.3071	94.2493	65	76			-379	91	92
-320	100.237	100.115	84	91			-389	100	92
-330	98.9117	100.007	91	100			-402	99	95
-340	99.6865	100.153	89	100			-409	99	93
-350	99.5218	100.174	90	98			-419	99	98
-360	99.4496	99.9678	95	97			-429	99	99
-370	99.645	99.7451	99	95			-439	99	100
-380	99.7883	99.5988	100	94			-449	99	100
-390	99.9678	99.7983	96	90			-459	100	100

## Sheet: C2 mutant titration
Lumenal segment C2 mutant at pH 7							Lumenal segment C2 mutant at pH 8
	Percentage (%) of reduced cysteines							Percentage (%) of reduced cysteines
SHE (mV)	Replicate 1	Replicate 2					SHE (mV)	Replicate 1	Replicate 2	Replicate 3	Replicate 4
-220	4.55192	6.27981					-279	26	9	16	8
-230	1.15547	9.09828					-289	1	-13	0	0
-240	2.66023	1.84226					-299	0	0	9	1
-250	2.21722	0.973195					-309	0	5	4	11
-260	12.4105	0					-319	2	3	-2	9
-270	0	1.78322					-329	4	13	10	22
-280	15.1329	12.9591					-339	15	29	22	39
-290	25.5324	21.1545					-349	25	64	41	59
-300	38.2043	25.6086					-359	45	82	69	79
-310	51.3528	46.168					-369	67	92	77	87
-320	77.0981	58.3469					-379	77	96	86	93
-330	80.8473	92.1467					-389	97	98	95	98
-340	92.9305	98.0991					-402	99	98	94	100
-350	93.1859	98.9885					-409	99	100	97	99
-360	96.3609	99.9857					-419	99	100	99	100
-370	96.0081	99.678					-429	99	100	100	97
-380	95.6633	99.8014					-439	100	101	100	95
-390	98.1127	101.936					-449	100	98	96	96
-400	100	100					-459	100	100

## Sheet: Stromal segment titration
Stromal segment at pH 7
	Percentage (%) of reduced cysteines
SHE (mV)	Replicate 1	Replicate 2
-220.581	10.976	27.432
-230.457	22.432	15.954
-240.488	22.72	19.184
-250.429	21.015	21.065
-260.401	21.778	19.553
-270.333	20.699	18.739
-280.275	26.858	29.625
-290.214	29.398	27.717
-300.156	39.731	34.153
-310.098	39.874	55.006
-320.04	64.154	80.648
-329.983	68.31	94.36
-342.679	98.262	101.357
-349.867	95.895	97.151
-359.806	97.163	96.892
-369.756	96.683	99.3
-379.691	100	90.672
-389.654	94.468	100
